# Supplementary material for: Indirect Insulin Resistance Indices and Their Cut-Off Values for the Prediction of Post-Transplantation Diabetes Mellitus in Kidney Transplant Recipients
Source: J Clin Med. 2023 Nov 24;12(23):7296. doi: 10.3390/jcm12237296 (PMC10707270; doi:10.3390/jcm12237296)
Supplement: Supplementary file 1 [file jcm-12-07296-s001.zip]

Archive with 1 entries (1 files):
- jcm-2700509-supplementary.pdf
